# Supplementary material for: Prevalence and Factors Affecting Appropriate Inhaler Use in Elderly Patients with Chronic Obstructive Pulmonary Disease: A Prospective Study
Source: J Clin Med. 2023 Jun 30;12(13):4420. doi: 10.3390/jcm12134420 (PMC10342446; doi:10.3390/jcm12134420)
Supplement: Supplementary file 1 [file jcm-12-04420-s001.zip]

Archive with 1 entries (1 files):
- jcm-2435967-supplementary.pdf
